# Supplementary material for: Comparative analysis of VMAT plans on Halcyon and infinity for lung cancer radiotherapy
Source: PLoS One. 2025 Feb 11;20(2):e0318462. doi: 10.1371/journal.pone.0318462 (PMC11813144; doi:10.1371/journal.pone.0318462)
Supplement: S1 File — Dosimetry data of the targets and OARs for the patients (Halcyon and Infinity). (ZIP) [file pone.0318462.s001.zip]

Archive with 3 entries (3 files):
- dose_halcyon.csv
- dose_infinity.csv
- pats_info.csv
