# Supplementary material for: Comparative analysis of VMAT plans on Halcyon and infinity for lung cancer radiotherapy
Source: PLoS One. 2025 Feb 11;20(2):e0318462. doi: 10.1371/journal.pone.0318462 (PMC11813144; doi:10.1371/journal.pone.0318462)
Supplement: S1 File — Dosimetry data of the targets and OARs for the patients (Halcyon and Infinity). (ZIP) [file pone.0318462.s001.zip › dose_halcyon.csv]

PatientNo	CTV_D98%	CTV_D2%	CTV_D95%	CTV_D50%	CTV_Dmean	CTV_Volume	PTV_D98%	PTV_D2%	PTV_D95%	PTV_D50%	PTV_Dmean	PTV_Volume	PTV_D0.03cc	PTV_HI	PTV_CI60Gy	PTV_GI30Gy	RVR_NTID	Lungs_V5Gy	Lungs_V10Gy	Lungs_V20Gy	Lungs_V30Gy	Lungs_Dmean	Lung-PTV_Dmean	Lungs_Volume	Heart_V30Gy	Heart_Dmean	Heart_Volume	SpinalCord_D0.03cc	plan_mus	delivery_time	complexity
Patient01	6097	6663	6145	6407	6396.4	109.45	5783	6663	6000	6356	6328	171.83	6798	0.13845	0.89593	3.5538	6.5215e+06	24.841	20.803	16.141	10.291	799.5	668.86	3257.8	0	85.086	818.08	2280	556.95	49.381	0.068856
Patient02	6208	6543	6231	6361	6365	8.4747	5821	6581	6000	6320	6291.6	28.958	6689	0.12025	0.85077	5.4486	3.466e+06	15.834	11.522	6.2844	3.2492	395.78	378.18	2636.3	2.2383	444.63	804.83	2106	531.47	50.99	0.084111
Patient03	6042	6352	6065	6194	6195.5	186.69	5857	6349	6000	6176	6165.3	298	6418	0.079663	0.87338	3.5162	1.0669e+07	40.309	30.835	17.852	11.732	1065.4	972.56	2210.9	21.378	1523.7	829.31	3508	643.88	57.097	0.066042
Patient04	6091	6589	6135	6341	6341.7	74.86	5792	6572	6000	6289	6273.9	141.18	6705	0.12403	0.76743	6.1972	1.3403e+07	44.36	35.812	21.353	13.478	1207.4	1047.7	3236.5	6.3097	1005.7	861.78	3004	995.18	78.886	0.093555
Patient05	6050	6383	6070	6202	6204.5	133.56	5837	6384	6000	6185	6175.3	301.9	6492	0.08844	0.79219	4.3527	1.345e+07	38.928	29.943	17.144	11.102	992.71	962.2	2913.5	9.4496	780.89	593.91	3874	821.96	66.118	0.069968
Patient06	6061	6461	6121	6292	6286.3	155.8	5826	6453	6000	6255	6233	282.33	6582	0.10024	0.85415	3.9258	1.1525e+07	38.077	31.635	23.195	17.531	1242.2	1064.6	3619.9	8.9615	780.66	584.14	3423	577.18	49.275	0.063025
Patient07	6090	6557	6139	6373	6357.4	106.5	5778	6548	6000	6310	6279.4	222.95	6666	0.12203	0.86253	4.6995	1.3955e+07	36.517	27.024	18.198	12.118	987.38	927.12	2580.4	0.62512	258.85	580.42	2882	686.05	58.705	0.075482
Patient08	6091	6423	6117	6252	6253.8	151.17	5842	6419	6000	6220	6205.3	256.47	6519	0.092765	0.89099	3.582	1.0712e+07	25.121	17.852	10.222	6.3122	662.25	617.58	2202.5	2.2674	381.27	775.88	3838	628.55	50.701	0.061673
Patient09	6129	6586	6176	6400	6387.9	133.96	5815	6596	6000	6350	6315.6	267.52	6744	0.12299	0.8942	3.3592	1.0037e+07	41.085	31.982	21.345	13.892	1124.4	1037.6	1425.9	5.01	500.15	535.94	3988	661.79	54.675	0.056578
Patient10	6106	6734	6163	6463	6449.6	217.96	5718	6723	6000	6394	6358.2	315.82	6844	0.15718	0.8629	3.7761	1.1433e+07	48.416	40.318	29.216	19.695	1504.9	1324.7	2650.1	15.426	1338.9	614.39	4036	833.12	68.053	0.089558
Patient11	6064	6648	6108	6416	6395.9	171.5	5797	6640	6000	6340	6319.3	292.14	6767	0.13297	0.77896	3.7965	1.2945e+07	34.943	26.921	15.616	9.5244	914.54	790.35	4472.7	0.42738	152.52	952.08	2541	661.72	55.744	0.068611
Patient12	6077	6733	6115	6403	6401.7	273.76	5771	6714	6000	6316	6313.3	465.03	6823	0.1493	0.80295	4.0353	2.1149e+07	45.358	35.691	25.45	17.259	1298.6	1238.7	4707.1	13.575	983.65	651.39	3894	702.91	57.134	0.061097
Patient13	6112	6574	6159	6389	6374.5	74.716	5851	6568	6000	6324	6298.3	174.02	6652	0.11338	0.90569	4.0737	8.7812e+06	32.037	25.055	16.508	10.042	853.77	791.19	3809.9	0.47951	207.46	693.24	3158	556.49	50.906	0.062004
Patient14	6075	6498	6111	6300	6295.1	522.39	5854	6492	6000	6269	6248.1	716.71	6605	0.10177	0.88638	2.766	1.3497e+07	28.696	19.315	12.645	10.106	860.77	730.75	2377.2	6.1795	773.88	641.59	3218	623.3	51.109	0.05123
Patient15	6100	6419	6129	6265	6263.3	105.19	5869	6416	6000	6229	6211.9	210.57	6519	0.087815	0.85505	4.3325	1.0962e+07	33.778	24.794	14.675	9.0899	857.03	799.7	2771.5	10.54	955.06	735.44	3313	555.41	45.353	0.064112
Patient16	6098	6581	6137	6359	6353.2	272.59	5798	6573	6000	6311	6287.4	448.63	6693	0.1228	0.87261	3.4711	1.4512e+07	31.389	21.657	12.243	8.2744	785.87	705.68	2305.8	0.10057	167.21	739.62	3800	794.96	64.641	0.06887
Patient17	6083	6472	6122	6305	6299.4	103.37	5802	6471	6000	6257	6235.4	209.44	6616	0.10692	0.84799	4.1248	8.1232e+06	28.272	22.107	14.913	10.752	843.24	771.27	2718	10.063	800.78	656.86	3777	627.61	53.812	0.06866
Patient18	6038	6535	6067	6278	6278.2	213.48	5824	6532	6000	6248	6244.7	311.96	6635	0.11332	0.91439	2.939	9.7869e+06	38.126	24.495	16.373	10.122	1006.2	751.51	1780.5	20.31	2218.7	604.72	3438	579.57	56.776	0.063258
Patient19	6113	6593	6158	6337	6347.7	89.362	5783	6619	6000	6299	6289.1	183.79	6768	0.13272	0.91061	3.4017	9.1408e+06	30.177	23.482	16.29	9.6141	850.3	736.93	5587.8	5.7474	785.34	689.81	3235	541.75	50.577	0.058212
Patient20	6100	6396	6122	6229	6235.3	23.504	5810	6411	6000	6224	6209.1	51.021	6469	0.096562	0.81409	6.1659	5.3212e+06	33.351	20.17	4.5595	1.4933	555.3	541.69	1739.3	0.85393	545.32	762.98	3191	585.95	50.456	0.08366
Patient21	6094	6540	6129	6326	6324.7	90.065	5845	6533	6000	6276	6262.5	174.51	6633	0.10962	0.88619	3.8584	7.5596e+06	38.39	31.601	22.44	15.219	1170.5	1022.2	2004	2.533	395.43	721.33	3344	534.97	49.732	0.063517
Patient22	6092	6706	6133	6389	6393	149.11	5744	6689	6000	6307	6306.8	327.29	6918	0.14983	0.81879	4.0069	1.5618e+07	45.832	34.576	24.204	17.808	1358.8	1272.9	3024.1	17.214	1427.5	456.02	4091	757.65	61.019	0.067395
Patient23	6074	6607	6125	6412	6387.2	215.4	5877	6604	6000	6359	6323.9	285.14	6753	0.11433	0.91754	3.4506	1.0297e+07	32.067	25.192	15.929	12.392	960.89	751.92	5028.1	7.9973	1415	846.23	2819	570.35	54.787	0.065073
Patient24	6102	6707	6162	6430	6423.3	218.22	5778	6686	6000	6352	6330.6	467.61	6852	0.14295	0.80813	4.1965	1.9999e+07	42.715	34.628	25.223	17.485	1251.5	1185.3	5002.9	3.5001	423.59	617.12	3508	759.84	61.697	0.0678
Patient25	6079	6665	6116	6391	6382.1	403.74	5794	6651	6000	6312	6302.6	648.92	6770	0.13577	0.85877	3.3093	1.8366e+07	44.628	37.082	26.883	18.753	1411.8	1239.6	3943.3	15.437	1472.7	714.83	3573	867.84	72.059	0.060153
Patient26	6072	6554	6118	6326	6323.3	121.97	5777	6551	6000	6291	6272.1	199.25	6695	0.12303	0.87985	3.7215	8.252e+06	21.633	15.479	9.8358	5.9658	573.32	523.16	3602.2	0.086412	94.023	758.5	3582	597.72	51.645	0.060272
Patient27	6133	6637	6181	6451	6430.7	52.044	5793	6634	6000	6358	6327.7	107.31	6716	0.13227	0.8642	3.7472	4.3416e+06	12.695	10.627	7.233	5.7003	463.01	309.75	2523.8	0	419.48	885.29	170	507.96	54.708	0.075213
Patient28	6153	6548	6184	6370	6359.5	45.534	5820	6566	6000	6313	6292	97.527	6656	0.11817	0.89529	4.3225	6.482e+06	41.413	34.967	25.916	15.138	1189.3	1111.4	1874.1	6.6739	959.97	550.38	3388	522.4	50.466	0.070161
Patient29	6056	6658	6100	6355	6357.8	397.84	5804	6648	6000	6317	6307.5	509.57	6817	0.13361	0.87399	2.5776	1.2531e+07	34.385	26.869	17.231	11.477	969.24	839.05	4435.3	2.9863	417.05	859.75	2640	746.24	60.648	0.065512
Patient30	6116	6597	6167	6391	6381.7	235.23	5857	6593	6000	6329	6305.9	397.5	6768	0.11629	0.89241	3.5066	1.455e+07	41.156	32.29	23.182	15.491	1218.9	1050.2	4193.1	7.3397	705.3	685.38	3646	661.58	53.996	0.057557
Patient31	6056	6384	6083	6233	6228.9	57.924	5861	6390	6000	6203	6189.1	133.6	6491	0.085281	0.84633	4.8911	9.1907e+06	28.949	23.059	15.966	10.887	854.35	799.46	3919.9	5.7205	554.26	860.51	3496	634.27	55.472	0.071223
Patient32	6126	6550	6163	6356	6350.2	191.14	5852	6541	6000	6303	6280.9	346.93	6642	0.10931	0.86703	3.571	1.34e+07	38.613	30.672	20.411	12.399	1050.1	980.57	5123.5	5.126	540.57	819.45	3471	641.05	54.836	0.057425
Patient33	6093	6566	6135	6334	6333.6	112.38	5825	6557	6000	6290	6271.8	163.08	6667	0.11638	0.8751	3.9775	8.4215e+06	47.177	36.778	23.577	14.535	1262	1072.9	1870	10.409	867.84	639.95	3858	579.82	52.105	0.065962
Patient34	6084	6514	6120	6308	6306.1	294.26	5837	6510	6000	6273	6256.1	478.69	6609	0.10729	0.85996	3.1194	1.2928e+07	39.44	32.024	21.786	15.74	1163.5	1075.1	4913.3	14.043	1073.8	572.21	3813	628.26	50.382	0.059995
Patient35	6115	6640	6162	6455	6428.9	317.6	5883	6633	6000	6386	6346.1	474.36	6749	0.11744	0.92325	2.862	9.8791e+06	38.105	30.95	23.284	16.893	1253.5	1006.4	3364.7	11.94	897.26	794.94	3498	632.39	54.928	0.066645
Patient36	6071	6391	6097	6242	6237.5	76.398	5881	6388	6000	6209	6195.8	118.43	6461	0.081656	0.87536	4.5556	7.5571e+06	30.797	24.848	13.34	6.1624	736.33	702.5	4525.3	0.68242	326.88	545.43	3277	566.95	51.676	0.073172
Patient37	6111	6479	6159	6335	6322.5	32.495	5824	6481	6000	6280	6256.1	96.532	6579	0.10462	0.81899	5.4891	7.7804e+06	30.577	22.323	11.713	6.4473	739.85	689.62	3497.6	1.5209	547.23	690.08	2680	555.49	48.853	0.074346
Patient38	6089	6460	6118	6254	6263.4	45.006	5719	6465	6000	6234	6219.9	92.263	6588	0.11967	0.74742	5.8623	8.3113e+06	26.904	20.077	11.609	5.0378	650.76	628.49	3600.3	9.143	702.88	825.98	2756	650.63	56.049	0.091058
Patient39	6091	6560	6132	6349	6342.4	113.08	5841	6552	6000	6292	6274.1	225.24	6671	0.113	0.89793	3.6862	9.1717e+06	42.818	34.025	23.627	16.164	1240.7	1121.6	2858.4	12.556	1054.1	605.51	3806	618.6	54.077	0.063812
Patient40	6068	6394	6095	6241	6236.1	110.18	5853	6391	6000	6211	6195.6	201.1	6498	0.086621	0.85082	4.741	1.1952e+07	46.978	33.196	16.966	8.4928	1073.5	967.06	3039.8	9.0293	923.22	818.71	3487	621.11	54.171	0.070274
Patient41	6041	6509	6066	6222	6242.4	127.74	5754	6496	6000	6178	6187.1	232.45	6658	0.1201	0.79109	3.4616	5.5508e+06	13.448	11.679	9.8916	8.4971	602.99	333.82	2245.1	0.013043	107.52	600.38	1840	497.16	47.089	0.065459
Patient42	6100	6689	6151	6436	6423.9	186.35	5765	6670	6000	6351	6326	369.66	6798	0.1425	0.83242	3.7015	1.1608e+07	37.863	29.186	17.493	10.89	1010	895.03	2963.9	0	125	609.79	3746	592.17	54.139	0.05452
Patient43	6058	6380	6079	6206	6208.9	93.316	5856	6395	6000	6197	6186.5	160.46	6528	0.086978	0.90297	3.482	6.0058e+06	36.138	29.457	18.612	11.074	974.42	887.02	2981.6	16.981	1557.7	513.51	3515	521.73	46.645	0.065397
Patient44	6088	6563	6124	6337	6329.5	85.441	5876	6557	6000	6271	6259.4	196.19	6694	0.1086	0.8524	4.8877	1.1416e+07	42.251	33.351	21.055	13.71	1182.1	1087.6	1997.8	15.176	1292.3	839.34	4011	620.28	53.849	0.063848
Patient45	6111	6500	6149	6342	6330.8	172.14	5873	6491	6000	6284	6260.5	312.61	6568	0.098345	0.87515	4.0582	1.1041e+07	30.847	25.76	19.241	14.957	1077.2	861.03	2844.5	1.9043	379.31	656.1	2843	598.86	50.771	0.063041
Patient46	6051	6392	6078	6228	6227.7	83.391	5855	6388	6000	6193	6184.8	168.58	6492	0.086065	0.80432	4.5555	9.003e+06	29.608	22.367	14.285	8.1585	761.99	714.94	3297.5	0.02469	181.3	753.08	3165	555.8	49.567	0.064618
Patient47	6116	6719	6159	6433	6429.9	242.48	5820	6704	6000	6353	6341	450.95	6839	0.13915	0.83607	4.0594	1.4217e+07	41.604	32.612	22.662	15.761	1267	1133.2	1965.1	14.883	1077.5	673.84	3666	979.31	78.881	0.076386
Patient48	6091	6642	6132	6350	6357.5	243.83	5805	6631	6000	6289	6284.4	401.71	6787	0.13134	0.89021	3.3308	1.5117e+07	41.647	34.068	26.126	19.939	1355.6	1226.9	3002.8	13.153	1007.6	784.5	3828	752.64	61.529	0.061678
Patient49	6063	6583	6102	6310	6313.7	158.36	5839	6564	6000	6263	6257.8	259.8	6719	0.11576	0.79029	5.3874	1.6467e+07	49.881	37.093	22.996	12.821	1202.8	1157.9	3385.4	4.0239	575.65	712.15	3680	809.09	63.493	0.072122
Patient50	6058	6353	6082	6206	6204.6	49.223	5882	6367	6000	6190	6178.1	112.77	6457	0.078352	0.86479	4.2637	6.1211e+06	25.9	20.496	13.583	6.3523	673.94	641.96	3743.9	4.3258	533.99	666.85	2918	494.44	47.13	0.068635
Patient51	6071	6438	6106	6266	6262.7	222.85	5803	6432	6000	6238	6216.5	311.55	6545	0.10083	0.84714	3.625	1.0693e+07	37.255	29.992	20.83	13.863	1095.9	988.61	3462.9	8.8595	783.02	761.48	3074	583.6	49.511	0.063015
Patient52	6106	6592	6150	6361	6359.8	165.73	5838	6583	6000	6311	6292.3	234.76	6693	0.11805	0.85498	3.9155	1.0431e+07	41.231	33.032	21.615	13.862	1129.9	1075.7	3269.8	13.816	1080.9	579.37	3617	598.58	48.466	0.060618
Patient53	6096	6596	6142	6378	6365	283.67	5812	6584	6000	6328	6298.4	439.28	6715	0.122	0.88432	3.0347	1.1567e+07	33.374	24.43	17.279	13.531	1015.5	859.51	3267.8	0.66348	239.16	684.22	3051	689.64	55.877	0.063459
Patient54	6063	6438	6096	6247	6248.4	49.218	5840	6423	6000	6216	6201.9	125.16	6516	0.09379	0.79565	5.9041	9.0575e+06	38.004	27.751	12.991	4.8474	800.04	793.16	1901.1	7.0353	664.98	394.28	3801	705.68	57.953	0.079898
Patient55	6139	6696	6183	6414	6417	58.158	5730	6677	6000	6324	6308.4	282.32	6836	0.14975	0.76022	4.9206	1.5222e+07	41.173	33.542	25.869	18.25	1298.3	1174.8	3970.4	1.6425	315.13	654.18	3548	815.78	67.951	0.079505
Patient56	6082	6619	6129	6396	6379.1	542.27	5770	6611	6000	6357	6320.7	683.1	6771	0.1323	0.88439	2.745	1.3711e+07	30.261	23.016	14.956	11.318	915.42	760.8	4538.4	2.3847	322.88	507.06	3918	653.76	54.771	0.058366
Patient57	6084	6481	6123	6300	6296	89.338	5827	6470	6000	6253	6235.6	211.69	6601	0.10283	0.82359	4.5812	1.1529e+07	35.155	27.377	17.461	10.764	931.87	888.89	4218.2	4.2418	514.96	625.68	3624	774.82	63.462	0.079683
Patient58	6090	6611	6132	6387	6375.2	522.72	5879	6603	6000	6337	6311.5	697	6771	0.11425	0.91005	2.9053	1.4948e+07	40.267	30.643	22.234	17.091	1267.6	1050.8	2391.3	5.9869	760.64	603.13	4043	607.41	52.274	0.051551
Patient59	6091	6540	6124	6331	6323.8	224.69	5837	6529	6000	6278	6260.8	334.66	6679	0.11023	0.84487	4.3384	1.661e+07	42.603	32.879	24.134	18.482	1309	1201.8	4439.5	16.313	1235.4	820.84	4931	652.19	52.812	0.061254
Patient60	6092	6630	6133	6390	6375.8	158.74	5833	6611	6000	6317	6298.2	271.8	6744	0.12316	0.86808	3.9951	1.3664e+07	39.036	30.961	23.127	17.998	1275.4	1118.4	3412.8	3.0086	469.44	707.09	3463	761.84	60.833	0.082211
