# Supplementary material for: Comparative analysis of VMAT plans on Halcyon and infinity for lung cancer radiotherapy
Source: PLoS One. 2025 Feb 11;20(2):e0318462. doi: 10.1371/journal.pone.0318462 (PMC11813144; doi:10.1371/journal.pone.0318462)
Supplement: S1 File — Dosimetry data of the targets and OARs for the patients (Halcyon and Infinity). (ZIP) [file pone.0318462.s001.zip › dose_infinity.csv]

PatientNo	CTV_D98%	CTV_D2%	CTV_D95%	CTV_D50%	CTV_Dmean	CTV_Volume	PTV_D98%	PTV_D2%	PTV_D95%	PTV_D50%	PTV_Dmean	PTV_Volume	PTV_D0.03cc	PTV_HI	PTV_CI60Gy	PTV_GI30Gy	RVR_NTID	Lungs_V5Gy	Lungs_V10Gy	Lungs_V20Gy	Lungs_V30Gy	Lungs_Dmean	Lung-PTV_Dmean	Lungs_Volume	Heart_V30Gy	Heart_Dmean	Heart_Volume	SpinalCord_D0.03cc	plan_mus	delivery_time	complexity
Patient01	6084	6762	6132	6514	6475.4	109.45	5748	6760	6000	6424	6385	171.83	6881	0.15753	0.88728	3.7676	6.7586e+06	25.369	21.286	16.531	10.655	823.58	692.16	3257.8	0	60.139	818.08	2384	647.8	72.943	0.11409
Patient02	6168	6834	6245	6543	6531.5	8.4747	5637	6854	6000	6456	6422.6	28.958	6967	0.18851	0.8264	6.1263	3.6354e+06	16.84	12.28	6.5095	3.6859	416.22	398.37	2636.3	2.6691	463.2	804.83	2090	668.38	72.965	0.13767
Patient03	6061	6422	6081	6219	6223.3	186.69	5811	6412	6000	6197	6185.8	298	6512	0.096982	0.87347	3.613	1.0832e+07	40.544	31.687	18.369	11.88	1079.1	986.18	2210.9	21.712	1549.3	829.31	3524	732.59	73.689	0.10159
Patient04	6100	6762	6125	6331	6375.2	74.86	5647	6745	6000	6297	6310.6	141.18	6894	0.17437	0.7122	6.7316	1.4464e+07	46.58	37.92	23.242	14.474	1292.7	1135.5	3236.5	7.7836	1049.1	861.78	3163	823.06	74.609	0.11035
Patient05	6056	6452	6083	6248	6250.6	133.56	5775	6442	6000	6221	6207.8	301.9	6548	0.10722	0.77384	4.5226	1.37e+07	40.003	30.677	16.767	10.8	998.3	968.42	2913.5	9.0382	784.39	593.91	3874	757.66	72.835	0.096554
Patient06	6054	6422	6120	6286	6275.1	155.8	5850	6416	6000	6244	6218	282.33	6525	0.090647	0.87131	4.0387	1.1587e+07	38.75	31.738	23.194	17.992	1258.3	1081.6	3619.9	10.111	779.86	584.14	3428	649.75	72.532	0.095309
Patient07	6110	6602	6154	6366	6360.6	106.5	5768	6585	6000	6304	6279.6	222.95	6749	0.1296	0.86577	4.6891	1.4067e+07	38.389	27.316	18.492	12.326	1006.3	946.37	2580.4	0.53022	262.81	580.42	2943	767.47	73.267	0.11699
Patient08	6062	6395	6084	6217	6221.1	151.17	5824	6393	6000	6189	6182.1	256.47	6496	0.091937	0.90041	3.726	1.0777e+07	25.299	18.242	10.504	6.0577	659.55	614.79	2202.5	3.0678	379.08	775.88	3786	624.19	72.611	0.093186
Patient09	6089	6531	6126	6336	6324.8	133.96	5821	6553	6000	6294	6272.5	267.52	6672	0.1163	0.90415	3.4598	9.999e+06	41.42	32.812	21.328	13.349	1133.1	1046.5	1425.9	5.9246	493.8	535.94	3884	697.85	73.262	0.098286
Patient10	6118	6855	6162	6557	6520.8	217.96	5498	6839	6000	6460	6409.4	315.82	6986	0.20759	0.83502	3.882	1.1891e+07	51.362	40.887	30.504	20.737	1591	1413.6	2650.1	15.308	1337.8	614.39	4093	793.87	74.908	0.10113
Patient11	6071	6589	6105	6337	6336.2	171.5	5827	6573	6000	6281	6272.9	292.14	6705	0.11877	0.82295	4.0369	1.3087e+07	35.388	27.856	15.974	9.3176	918.21	795.5	4472.7	0.72154	146.76	952.08	2582	678.98	72.775	0.095011
Patient12	6059	6607	6085	6317	6322	273.76	5787	6591	6000	6245	6248.4	465.03	6752	0.12874	0.8397	4.2	2.1295e+07	45.304	35.993	25.426	17.738	1302.9	1243.5	4707.1	15.18	982.19	651.39	3819	817.56	73.73	0.096961
Patient13	6131	6674	6191	6447	6437	74.716	5778	6677	6000	6371	6345.5	174.02	6815	0.14111	0.89857	4.2833	9.0591e+06	32.945	25.265	16.808	10.563	877.95	815.2	3809.9	0.49573	211.76	693.24	3153	578.49	72.607	0.088192
Patient14	6049	6377	6072	6211	6209	522.39	5857	6370	6000	6189	6176.9	716.71	6480	0.082889	0.90585	2.8734	1.3574e+07	28.089	19.667	12.631	9.9866	856.2	727.31	2377.2	6.5863	750.39	641.59	3177	634.61	72.459	0.076786
Patient15	6098	6434	6131	6272	6270.4	105.19	5828	6431	6000	6231	6216.1	210.57	6531	0.096774	0.86074	4.5216	1.114e+07	34.019	23.732	14.336	9.3281	862.57	805.35	2771.5	11.474	958.15	735.44	3305	653.8	72.711	0.10822
Patient16	6038	6347	6061	6194	6191.5	272.59	5883	6348	6000	6179	6165.9	448.63	6492	0.075255	0.89851	3.6817	1.4633e+07	31.205	22.683	12.152	7.8178	779.4	699.94	2305.8	0.66104	155.84	739.62	3701	769.12	74.359	0.094548
Patient17	6077	6443	6103	6271	6264.6	103.37	5756	6437	6000	6228	6209.1	209.44	6539	0.10934	0.86323	4.2264	8.3459e+06	28.961	21.81	14.861	10.897	856.89	785.55	2718	10.555	811.35	656.86	3773	767.69	73.421	0.10466
Patient18	6047	6643	6088	6341	6334.6	213.48	5752	6636	6000	6308	6293	311.96	6724	0.14014	0.91254	3.0976	1.0142e+07	37.906	25.451	16.41	10.353	1030.2	774.97	1780.5	22.967	2337.2	604.72	3620	688.14	73.499	0.095366
Patient19	6144	6746	6195	6470	6462	89.362	5722	6760	6000	6396	6367.2	183.79	6929	0.16229	0.89859	3.5538	9.4707e+06	30.965	24.729	17.36	10.507	887.52	773.58	5587.8	6.9996	802.47	689.81	3285	697.42	73.524	0.10214
Patient20	6153	6769	6191	6492	6477.7	23.504	5608	6749	6000	6397	6381.3	51.021	6829	0.17836	0.76466	7.408	5.7896e+06	34.773	19.974	5.1949	2.055	592.31	578.56	1739.3	1.6116	607.12	762.98	3386	633.33	73.194	0.1227
Patient21	6070	6565	6103	6328	6322.8	90.065	5778	6557	6000	6286	6266.5	174.51	6651	0.12393	0.88324	4.0004	7.5982e+06	38.814	31.165	22.569	15.229	1193.4	1045.8	2004	2.9822	397.27	721.33	3333	618.96	72.494	0.094392
Patient22	6078	6707	6095	6309	6339.5	149.11	5644	6681	6000	6256	6270.1	327.29	6857	0.16576	0.81982	4.1677	1.575e+07	47.159	35.075	24.994	18.551	1396.6	1315.2	3024.1	18.372	1426.6	456.02	4057	735.17	73.217	0.084231
Patient23	6101	6681	6153	6437	6423	215.4	5818	6676	6000	6375	6350.6	285.14	6826	0.13459	0.91246	3.548	1.0648e+07	32.227	25.857	15.889	12.673	990.55	781.5	5028.1	10.045	1437.3	846.23	2773	696.64	74.327	0.11051
Patient24	6080	6611	6118	6351	6347.4	218.22	5777	6590	6000	6275	6265.6	467.61	6753	0.12956	0.84801	4.2775	2.0151e+07	43.182	34.73	25.911	17.552	1249.8	1183.4	5002.9	4.0468	418.18	617.12	3545	804.34	74.468	0.099112
Patient25	6074	6654	6113	6370	6367.3	403.74	5741	6638	6000	6285	6282.4	648.92	6754	0.14272	0.86727	3.3428	1.8451e+07	45.626	36.65	27.051	19.133	1420.8	1249.7	3943.3	15.604	1485	714.83	3590	793.77	73.165	0.090496
Patient26	6051	6598	6081	6334	6329.8	121.97	5767	6590	6000	6301	6284.4	199.25	6741	0.13061	0.88594	3.9447	8.4278e+06	21.915	16.172	10.181	6.17	582.03	531.79	3602.2	0.18405	93.385	758.5	3642	691.56	72.558	0.1009
Patient27	6157	6661	6196	6440	6429.6	52.044	5711	6656	6000	6353	6321.9	107.31	6753	0.14875	0.85821	3.9035	4.378e+06	12.96	10.722	7.711	5.977	470.42	316.93	2523.8	0	426.39	885.29	204	652.21	74.474	0.11109
Patient28	6151	6809	6208	6542	6522.6	45.534	5758	6805	6000	6423	6403.1	97.527	6918	0.16301	0.88266	4.6353	6.7783e+06	42.581	35.616	27.28	17.071	1254	1176.2	1874.1	7.5965	994.22	550.38	3497	630.01	72.87	0.10172
Patient29	6059	6596	6098	6365	6348.6	397.84	5783	6590	6000	6325	6297.4	509.57	6760	0.12759	0.89141	2.6741	1.275e+07	34.667	27.865	17.265	11.458	979.06	849.64	4435.3	3.4933	420.09	859.75	2691	711.87	73.362	0.091289
Patient30	6086	6618	6122	6397	6381.3	235.23	5841	6614	6000	6325	6306.2	397.5	6779	0.12221	0.89005	3.6266	1.4704e+07	41.874	32.743	23.284	15.947	1231.7	1062.8	4193.1	7.5432	707.29	685.38	3582	710.37	72.784	0.087495
Patient31	6061	6428	6082	6262	6247.5	57.924	5786	6440	6000	6220	6203.3	133.6	6568	0.10514	0.83952	5.1716	9.4023e+06	29.832	23.226	16.474	10.958	866.93	812.13	3919.9	6.4235	552.57	860.51	3450	783.85	74.899	0.10855
Patient32	6065	6463	6090	6273	6268.6	191.14	5790	6456	6000	6235	6219.6	346.93	6548	0.10682	0.87745	3.674	1.3296e+07	38.669	30.118	20.087	12.976	1050.7	981.69	5123.5	6.7354	536.24	819.45	3473	706.7	72.798	0.088287
Patient33	6086	6594	6123	6359	6349.9	112.38	5763	6580	6000	6304	6280	163.08	6695	0.1296	0.87657	4.1371	8.5361e+06	47.505	36.918	23.637	14.375	1279.8	1091	1870	10.758	864.12	639.95	3813	621.4	72.528	0.098807
Patient34	6079	6534	6116	6318	6313.4	294.26	5787	6530	6000	6280	6260.1	478.69	6669	0.11831	0.8598	3.1378	1.2946e+07	38.874	31.808	22.012	15.484	1155.7	1067.5	4913.3	14.228	1076.1	572.21	3845	529.39	45.413	0.053987
Patient35	6101	6653	6153	6443	6419.6	317.6	5809	6646	6000	6360	6333.6	474.36	6763	0.1316	0.92407	2.9811	1.0033e+07	38.78	31.43	23.345	16.427	1250.6	1004.4	3364.7	12.616	890.08	794.94	3522	671.62	72.752	0.094151
Patient36	6095	6477	6134	6309	6301.2	76.398	5791	6469	6000	6267	6238.9	118.43	6547	0.10819	0.8846	4.7447	7.7479e+06	31.581	24.28	14.077	7.0895	757.82	723.9	4525.3	0.90447	332.71	545.43	3281	652.23	73.314	0.11085
Patient37	6196	6680	6251	6488	6473.8	32.495	5722	6672	6000	6411	6364.7	96.532	6771	0.14818	0.79835	6.0631	8.2466e+06	32.1	22.253	12.544	6.882	778.78	728.14	3497.6	2.2159	573.05	690.08	2648	624.14	73.14	0.11053
Patient38	6132	6733	6161	6388	6401.6	45.006	5586	6710	6000	6324	6319.1	92.263	6841	0.17774	0.71436	6.4801	9.3182e+06	29.524	21.271	11.887	6.6743	702.89	680.47	3600.3	11.368	768.86	825.98	2769	653.51	74.688	0.11789
Patient39	6089	6649	6122	6376	6370.6	113.08	5762	6644	6000	6312	6299.2	225.24	6769	0.13973	0.88	3.7726	9.3499e+06	43.861	34.277	23.811	16.756	1286.1	1168	2858.4	11.874	1042.6	605.51	3872	672.39	72.865	0.093798
Patient40	6090	6468	6122	6294	6286.7	110.18	5777	6458	6000	6257	6234.1	201.1	6541	0.10884	0.83878	5.0543	1.2209e+07	49.15	33.094	17.081	9.1796	1106.4	1000.1	3039.8	10.815	937.72	818.71	3432	650.52	73.552	0.099933
Patient41	6051	6567	6067	6222	6246.1	127.74	5671	6557	6000	6186	6192.8	232.45	6762	0.14323	0.76995	3.5402	5.6692e+06	13.815	11.692	9.7512	8.4773	614.75	347.36	2245.1	0.0088145	110.75	600.38	1795	567.28	72.86	0.092996
Patient42	6034	6555	6065	6334	6316.5	186.35	5809	6544	6000	6273	6256.1	369.66	6691	0.11717	0.86276	3.8198	1.1778e+07	38.169	29.862	16.907	10.928	1004.6	891.34	2963.9	0.040796	113.24	609.79	3691	731.67	73.26	0.096121
Patient43	6087	6490	6116	6282	6282.1	93.316	5772	6507	6000	6264	6245.2	160.46	6611	0.11734	0.89547	3.617	6.1473e+06	36.884	29.439	19.885	12.27	1007.7	920.03	2981.6	17.204	1544.8	513.51	3511	622.39	72.885	0.11216
Patient44	6062	6584	6087	6279	6289.3	85.441	5774	6573	6000	6236	6235	196.19	6705	0.12813	0.83852	5.0964	1.1711e+07	43.875	33.152	21.06	13.76	1200.5	1106.8	1997.8	17.663	1306.1	839.34	3994	686.08	72.718	0.09312
Patient45	6086	6443	6118	6291	6282.1	172.14	5810	6437	6000	6245	6224.5	312.61	6566	0.1004	0.88002	4.1567	1.1067e+07	30.99	25.726	19.945	14.7	1075.4	860.35	2844.5	2.3459	382.32	656.1	2706	615.88	72.653	0.091702
Patient46	6049	6400	6062	6204	6205.6	83.391	5833	6390	6000	6178	6171.7	168.58	6507	0.090159	0.82101	4.8755	9.1591e+06	29.962	22.58	14.521	8.6607	776.78	729.93	3297.5	0.051989	185.09	753.08	3133	617.41	73.071	0.097651
Patient47	6072	6569	6108	6339	6331.9	242.48	5814	6560	6000	6282	6266.1	450.95	6686	0.11875	0.87777	4.0968	1.4129e+07	41.953	31.139	22.044	15.661	1249	1116.6	1965.1	13.639	1073.9	673.84	3683	983.23	76.082	0.098337
Patient48	6086	6621	6118	6350	6346.9	243.83	5740	6613	6000	6279	6270.5	401.71	6809	0.13903	0.89275	3.3892	1.5082e+07	42.429	34.227	26.236	20.106	1371.5	1243.4	3002.8	13.07	1015.8	784.5	3842	772.43	73.093	0.094229
Patient49	6063	6595	6105	6320	6323.2	158.36	5804	6577	6000	6263	6254.5	259.8	6691	0.12342	0.81929	5.5546	1.6728e+07	51.684	37.191	22.916	13.052	1219.6	1174.7	3385.4	4.275	573.52	712.15	3628	808.31	73.425	0.098281
Patient50	6099	6570	6128	6292	6302.5	49.223	5778	6581	6000	6285	6272.1	112.77	6688	0.12776	0.85301	4.6184	6.3509e+06	26.445	20.823	14.404	7.344	707.49	675.44	3743.9	5.9219	540.12	666.85	2910	600.98	73.019	0.10922
Patient51	6063	6492	6099	6303	6295.1	222.85	5801	6486	6000	6268	6245.5	311.55	6629	0.10929	0.86431	3.7242	1.0647e+07	37.769	30.028	20.519	14.066	1098.6	990.96	3462.9	8.1367	775.58	761.48	3024	661.22	72.495	0.098463
Patient52	6105	6504	6133	6305	6301	165.73	5751	6492	6000	6262	6239.7	234.76	6611	0.11833	0.87484	4.0838	1.0391e+07	42.272	32.687	21.31	14.343	1127.4	1073.4	3269.8	14.654	1062.9	579.37	3673	709.27	73.004	0.097816
Patient53	6058	6406	6083	6234	6232.8	283.67	5786	6403	6000	6213	6194.2	439.28	6537	0.099308	0.8986	3.1328	1.1532e+07	33.375	25.607	17.713	13.65	1009.1	854.53	3267.8	1.199	228.78	684.22	3056	703.93	73.433	0.10042
Patient54	6059	6425	6086	6231	6236.1	49.218	5790	6417	6000	6200	6191.3	125.16	6479	0.10113	0.80254	6.2472	9.1849e+06	39.075	26.237	13.072	5.1277	799.06	792.14	1901.1	7.7761	663.31	394.28	3784	733.32	73.304	0.10959
Patient55	6121	6614	6158	6367	6364.1	58.158	5688	6636	6000	6279	6269.1	282.32	6802	0.15098	0.804	5.0287	1.5437e+07	42.783	33.782	25.673	19.103	1326.9	1205.4	3970.4	1.3772	322.86	654.18	3577	758.65	73.773	0.1068
Patient56	6089	6566	6127	6346	6338.4	542.27	5723	6560	6000	6312	6283.1	683.1	6696	0.1326	0.89199	2.799	1.3932e+07	31.092	22.704	15.39	11.425	915.48	761.65	4538.4	2.9139	321.73	507.06	3874	737.5	74.038	0.093579
Patient57	6099	6541	6124	6317	6316.4	89.338	5698	6541	6000	6259	6246.8	211.69	6655	0.13469	0.80877	4.7566	1.2129e+07	37.072	27.101	17.941	11.449	967.93	925.15	4218.2	4.516	525.54	625.68	3699	831.33	74.488	0.12087
Patient58	6081	6589	6127	6396	6376.4	522.72	5845	6584	6000	6348	6311	697	6701	0.11641	0.91447	2.914	1.4915e+07	40.018	30.597	21.845	16.548	1269.6	1053.6	2391.3	5.417	753.66	603.13	3978	645.61	72.586	0.07365
Patient59	6053	6621	6082	6288	6306.2	224.69	5700	6603	6000	6246	6245.3	334.66	6740	0.14457	0.82482	4.4047	1.7352e+07	44.364	33.177	24.314	18.836	1356.6	1250.2	4439.5	14.61	1240.8	820.84	5207	709.09	72.884	0.089421
Patient60	6097	6661	6136	6425	6406.9	158.74	5772	6646	6000	6337	6314.1	271.8	6779	0.13792	0.86871	4.1973	1.392e+07	39.74	31.431	23.326	18.514	1304.7	1148.6	3412.8	2.9129	474.08	707.09	3509	762.51	73.666	0.11237
