# Supplementary material for: Comparative analysis of VMAT plans on Halcyon and infinity for lung cancer radiotherapy
Source: PLoS One. 2025 Feb 11;20(2):e0318462. doi: 10.1371/journal.pone.0318462 (PMC11813144; doi:10.1371/journal.pone.0318462)
Supplement: S1 File — Dosimetry data of the targets and OARs for the patients (Halcyon and Infinity). (ZIP) [file pone.0318462.s001.zip › pats_info.csv]

PatientNo	Location	Stage	CTV_Volume	PTV_Volume
Patient01	LU	3	109.45	171.83
Patient02	RM	3	8.4747	28.958
Patient03	LU	3	186.69	298
Patient04	RM	1	74.86	141.18
Patient05	RU	4	133.56	301.9
Patient06	RU	3	155.8	282.33
Patient07	LU	3	106.5	222.95
Patient08	RM	3	151.17	256.47
Patient09	RU	4	133.96	267.52
Patient10	RD	3	217.96	315.82
Patient11	RU	3	171.5	292.14
Patient12	RU	3	273.76	465.03
Patient13	RM	4	74.716	174.02
Patient14	LU	3	522.39	716.71
Patient15	RU	4	105.19	210.57
Patient16	RU	4	272.59	448.63
Patient17	LU	3	103.37	209.44
Patient18	LD	4	213.48	311.96
Patient19	RM	4	89.362	183.79
Patient20	RD	3	23.504	51.021
Patient21	RU	3	90.065	174.51
Patient22	RU	3	149.11	327.29
Patient23	RD	3	215.4	285.14
Patient24	RU	4	218.22	467.61
Patient25	LU	4	403.74	648.92
Patient26	RU	3	121.97	199.25
Patient27	LD	3	52.044	107.31
Patient28	RD	3	45.534	97.527
Patient29	RU	3	397.84	509.57
Patient30	RU	4	235.23	397.5
Patient31	RU	3	57.924	133.6
Patient32	RU	3	191.14	346.93
Patient33	RU	3	112.38	163.08
Patient34	LU	3	294.26	478.69
Patient35	RD	4	317.6	474.36
Patient36	LU	3	76.398	118.43
Patient37	LD	3	32.495	96.532
Patient38	LU	3	45.006	92.263
Patient39	RU	3	113.08	225.24
Patient40	RU	3	110.18	201.1
Patient41	RU	4	127.74	232.45
Patient42	RU	3	186.35	369.66
Patient43	RD	3	93.316	160.46
Patient44	RD	3	85.441	196.19
Patient45	LU	3	172.14	312.61
Patient46	LU	3	83.391	168.58
Patient47	LU	4	242.48	450.95
Patient48	RU	3	243.83	401.71
Patient49	RD	4	158.36	259.8
Patient50	LD	3	49.223	112.77
Patient51	RU	4	222.85	311.55
Patient52	LU	3	165.73	234.76
Patient53	LU	3	283.67	439.28
Patient54	RU	3	49.218	125.16
Patient55	RU	3	58.158	282.32
Patient56	RU	3	542.27	683.1
Patient57	LU	3	89.338	211.69
Patient58	RU	3	522.72	697
Patient59	RD	3	224.69	334.66
Patient60	RU	3	158.74	271.8
